# Supplementary material for: Targeted scavenging of extracellular ROS relieves suppressive immunogenic cell death
Source: Nat Commun. 2020 Oct 2;11:4951. doi: 10.1038/s41467-020-18745-6 (PMC7532538; doi:10.1038/s41467-020-18745-6)
Supplement: Supplementary file 4 — Source Data [file 41467_2020_18745_MOESM4_ESM.xlsx]

## Sheet: Figure 2d
NS					TECM-NS
49.9	41	57	53	51	39.3	36.5	40	35.5	30.1

## Sheet: Figure 2h
10:0	110.9	91.2	97.8	110	116
10:0.125	110	112	97	96	120
10:0.25	111	119	116	98	95
10:0.5	125	126	119	130	110
10:1	122	129	113	116	98
10:2	112	126	119	123	115

## Sheet: Figure 2i
10:0	39.9	35.6	41.2	38.2	36.7
10:0.125	35.5	30.2	31.9	33.6	30.9
10:0.25	22.7	25.6	21.3	24.6	20.9
10:0.5	15.2	16.1	17.2	13	13.9
10:1	8.3	7.9	7	6.9	7.8
10:2	4.2	3.1	5.3	3.6	5.5

## Sheet: Figure 2g
	pH 7.4			pH6.8			H2O2			pH6.8+H2O2
0	0	0	0	0	0	0	0	0	0	0	0	0
1	3.25518	3.11729	3.13655	8.20191	8.17608	8.42892	15.98	16.9501	17.8092	27.238	27.1875	27.0867
2	6.00655	6.09562	5.79219	12.1541	12.2391	12.9737	20.4125	21.8768	23.757	33.2621	33.2144	33.1434
4	6.31773	6.88945	6.58243	14.679	14.6906	14.7127	22.4557	24.2071	26.7131	42.4152	42.1614	42.4493
8	10.426	10.6011	10.7633	16.4388	16.6075	16.2897	29.775	31.6233	34.1829	51.5141	51.6766	51.7123
12	16.5063	16.2883	16.7531	21.0504	21.1522	20.2936	37.668	38.7085	42.227	54.7885	55.8983	55.3491
24	20.5988	19.7647	20.9264	25.3296	26.3383	25.4853	43.4447	44.4287	48.0936	68.4184	69.946	69.2217
36	23.2744	23.0888	23.4538	28.4313	29.3484	28.7333	50.127	51.2104	54.7185	74.4406	75.0084	74.4942
48	28.4658	28.1315	24.8405	30.7387	31.7754	31.1763	59.0779	59.8032	63.2847	89.1212	93.1353	90.1957

## Sheet: Figure 3 b
Control	6.315	35.689	34.386	26.639	37.76	23.544	28.689	27.17	29.787	27.033	31.375	22.218	31.385	25.971	22.219	24.046	13.368	12.926	17.848	26.174
Free OLE	16.788	26.078	30.271	19.48	13.177	5.057	5.315	6.639	6.869	5.723	4.301	5.024	5.619	6.06	5.246	4.492	5.988	5.849	6.462	6.338
PEG-TECM-NS/OLE	4.862	5.041	5.929	6.27	6.426	5.434	6.333	5.708	6.189	5.291	22.353	16.06	19.145	14.645	25.028	24.146	28.589	18.741	20.105	22.544
PEG-TECM-NS/OLE (++)	18.311	22.785	24.276	31.993	30.994	40.877	15.304	27.239	21.169	33.232	27.387	28.684	25.589	20.848	31.623	11.84	16.953	8.975	14.243	14.633	20.254	18.575	15.778	10.598	17.344	18.56	19.845	12.456	12.866	16.615	18.178	16.721	18.792	22.506	19.569	14.284	18.132	12.281	13.478	20.652

## Sheet: Figure 3c
Control	0.3045	0.3045	0.2
Free OLE	1.448	1.866	1.824
PEG-TECM-NS/OLE	0.3102	0.3485	0.2485
PEG-TECM-NS/OLE (++)	1.206	1.372	1.564

## Sheet: Figure 3d
											55 kD
CRT
HMGB1											25 kD
β-actin											42 kD

## Sheet: Figure 3e
Normalized HMGB1 level/β-actin
Control	1.08979	1.3779	0.863967	0.812349	0.825263
Free OLE	0.513802	0.209136	0.280812	0.268751	0.227446
PEG-TECM-NS/OLE	1.18034	0.624457	0.887321	0.932529	0.913458
PEG-TECM-NS/OLE (++)	0.504064	0.330027	0.522283	0.656869	0.451062
Nornalized CRT level/β-actin
Control	0.260742	0.622862	0.455728	0.44993	0.486153
Free OLE	1.52446	1.25739	1.89337	1.31282	1.53501
PEG-TECM-NS/OLE	0.344916	0.509863	0.690042	0.64569	0.566081
PEG-TECM-NS/OLE (++)	0.968489	1.25558	0.849673	0.890332	1.50317

## Sheet: Figure 3f
Intracellular ATP
Control	7.8859	8.8642	7.9725	7.0873	5.9777	6.6317	6.0185	7.2249	7.2939	7.659	8.7015	7.0646	6.6403	6.0721	8.5061	7.4433	5.646	4.8354	8.1435	9.5335	7.66	6.0826	7.3108	6.5632	8.2113
Free OLE	0.40071	0.224805	0.30366	0.297735	0.308475	0.335295	0.38493	0.416745	0.34725	0.33156	0.418275	0.43119	0.37149	0.264465	0.34845	0.361845	0.40881	0.29949	0.322725	0.29088	0.360315	0.279885	0.281205	0.20082	0.31746
PEG-TECM-NS/OLE	4.7866	4.9886	5.1116	4.1258	3.5984	3.371	3.5994	3.3488	3.3952	4.2076	4.682	6.3418	6.5422	6.7162	5.9134	4.027	4.1282	4.329	4.5494	3.3786	6.0484	6.3042	3.4292	2.9998	2.6638
PEG-TECM-NS/OLE (++)	1.15578	1.65009	0.92706	0.85428	0.97356	1.52511	0.58422	1.58436	1.29981	0.52347	1.14456	1.03068	0.97623	0.50898	0.46971	1.63359	1.10796	1.64664	0.67395	1.36929	0.97137	1.63806	0.9873	0.73839	1.23783
Extracellular ATP
Control	24.349	12.983	12.694	17.538	16.135	20.917	22.76	18.468	13.188	12.298	11.956	11.796	12.827	14.618	12	20.237	20.88	11.721	15.203	15.855	18.07	15.45	14.464	15.589	19.137
Free OLE	93.6377	86.9477	87.7951	98.2538	125.326	143.3	88.6648	131.838	107.977	104.319	91.1178	93.883	152.465	151.305	125.348	164.73	191.668	159.423	142.675	133.153	115.559	128.158	161.028	113.797	133.399
PEG-TECM-NS/OLE	17.6267	24.3022	35.5641	35.0909	29.8363	28.8444	32.4636	35.1572	20.5933	18.1623	18.9085	18.6264	20.4152	27.8694	31.3092	35.5225	35.8722	29.6309	18.7785	24.2658	27.0595	28.6832	25.2408	31.0492	34.6853
PEG-TECM-NS/OLE (++)	57.4592	66.2048	74.2752	65.944	72.616	77.736	69.912	70.2416	70.44	84.064	76.3232	70.7904	74.9728	81.2016	82.3184	85.9648	85.2512	74.7984	69.5408	80.4352	89.0528	76.8896	66.7984	75.5984	76.3696

## Sheet: Figure 3 h
Control	1.432	1.446	1.278	1.174	1.161	1.663	1.539	1.421	1.254	1.109	1.534	1.584	1.562	1.523	1.326	1.14	1.765	1.798	1.988	1.689	1.518	2.031	2.201	1.76	1.349
Free OLE	14.957	14.314	16.45	19.567	14.96	19.361	16.157	12.87	14.912	16.756	21.986	18.539	16.153	20.239	12.554	12.309	17.842	26.715	25.749	23.516	22.486	19.397	15.556	11.557	17.785
PEG-TECM-NS/OLE	3.203	4.114	2.729	5.558	5.895	5.766	4.925	3.79	3.381	5.566	4.806	4.895	6.074	3.38	3.565	4.155	3.934	3.461	2.242	3.679	3.065	0.949	2.844	2.324	1.884
PEG-TECM-NS/OLE (++)	26.968	32.957	21.122	18.41	18.424	22.184	15.892	20.221	24.363	28.156	28.353	21.123	14.688	18.415	23.954	22.438	17.154	11.229	10.974	10.77	14.609	11.878	6.603	13.78	11.295

[truncated: 12 more sheets: Figure 3j, Figure 3l, Figure 3n, Figure 3p, Figure 4b, Figure 4d, Figure 4f, Figure 5b, Figure 5k, Figure 5m, Figure 6b, Figure 6f]
